# Supplementary material for: Effect of Germination on Alfalfa and Buckwheat: Phytochemical Profiling by UHPLC-ESI-QTOF-MS/MS, Bioactive Compounds, and In-Vitro Studies of Their Diabetes and Obesity-Related Functions
Source: Antioxidants (Basel). 2021 Oct 13;10(10):1613. doi: 10.3390/antiox10101613 (PMC8533172; doi:10.3390/antiox10101613)
Supplement: Supplementary file 1 [file antioxidants-10-01613-s001.zip]

Archive with 1 entries (1 files):
- antioxidants-1408852-supplementary.pdf
